# Supplementary material for: Antioxidant Use after Diagnosis of Head and Neck Squamous Cell Carcinoma (HNSCC): A Systematic Review of Application during Radiotherapy and in Second Primary Cancer Prevention
Source: Antioxidants (Basel). 2023 Sep 12;12(9):1753. doi: 10.3390/antiox12091753 (PMC10525582; doi:10.3390/antiox12091753)
Supplement: Supplementary file 1 [file antioxidants-12-01753-s001.zip]

Archive with 1 entries (1 files):
- antioxidants-2561995-supplementary.pdf
